# Supplementary material for: Differences of Hemogram Parameters and Their Ratios among Patients with Takotsubo Syndrome, Acute Coronary Syndrome and Healthy Individuals
Source: Life (Basel). 2022 May 26;12(6):788. doi: 10.3390/life12060788 (PMC9224919; doi:10.3390/life12060788)
Supplement: Supplementary file 1 [file life-12-00788-s001.zip]

Archive with 1 entries (1 files):
- life-1732832-supplementary.pdf
